# Supplementary material for: Comparison of Contralateral Breast Background Parenchymal Enhancement on MRI Before and After Neoadjuvant Chemotherapy According to Molecular Subtypes in Unilateral Breast Cancer
Source: Diagnostics (Basel). 2025 Nov 7;15(22):2826. doi: 10.3390/diagnostics15222826 (PMC12651529; doi:10.3390/diagnostics15222826)
Supplement: Supplementary file 1 [file diagnostics-15-02826-s001.zip]

Archive with 1 entries (1 files):
- diagnostics-3919808-supplementary.pdf
